# Supplementary material for: Reliability of the weight-bearing ankle dorsiflexion range of motion measurement using a smartphone goniometer application
Source: PeerJ. 2021 Sep 22;9:e11977. doi: 10.7717/peerj.11977 (PMC8464192; doi:10.7717/peerj.11977)
Supplement: Supplemental Information 1 [file peerj-09-11977-s001.csv]

	gender	age	height	body mass	1E,1M	1E,1M	1E,2M	1E,2M	2E	2E
		(yrs)	(cm)	(kg)	R (�)	L	R	L	R	L
1	f	20	177	86	37	32	35	35	37	31
2	f	21	163	52	38	41	42	39	40	33
3	f	21	167	53	28	27	27	27	29	27
4	f	22	175	73	33	30	32	27	30	30
5	f	21	169	72	32	34	28	34	37	34
6	f	21	166	60	31	30	28	29	29	28
7	f	21	155	50	30	32	31	30	26	30
8	f	25	162	53	35	27	33	31	32	28
9	f	20	173	70	27	27	30	31	33	31
10	f	20	168	51	31	29	29	26	31	34
11	f	22	165	53	30	36	33	35	26	30
12	m	19	184	77	28	26	29	27	28	27
13	m	19	180	65	35	39	35	37	36	36
14	f	19	162	61	31	29	30	32	31	29
15	f	19	161	58	30	37	28	29	25	28
16	f	20	165	60	32	29	29	29	32	28
17	f	20	173	60	29	28	27	30	26	25
18	m	20	180	77	31	30	26	28	28	33
19	m	19	183	77	38	40	38	39	38	37
20	f	20	164	60	30	25	31	27	30	25
21	f	21	170	68	31	29	30	28	34	30
22	m	19	171	69	28	29	29	27	27	28
23	m	21	175	75	27	32	28	31	29	32
24	m	27	187	95	36	36	33	36	34	35
25	m	22	178	76	25	30	26	29	27	27
26	�	21	165	71	31	29	34	28	33	27
27	f	21	175	60	35	33	32	32	34	30
28	f	21	167	66	30	27	30	25	31	29
29	m	21	184	91	31	29	23	23	27	23
30	f	23	160	56	35	33	33	33	34	32
31	f	21	174	59	37	39	33	38	33	35
32	f	21	164	63	31	33	32	35	33	36
